# Supplementary material for: Selectivity and Safety Characterization of a Xanthine–Imidazothiazole Lead Structure: a Novel Tryptophan Hydroxylase Inhibitor of Peripheral Serotonin Synthesis
Source: ACS Pharmacol Transl Sci. 2025 May 19;8(6):1678–93. doi: 10.1021/acsptsci.5c00043 (PMC12171880; doi:10.1021/acsptsci.5c00043)
Supplement: Supplementary file 1 [file pt5c00043_si_001.csv]

ID;Smiles;TPH1 IC50 (µM);TPH2 IC50 (µM); PAH IC50 (µM);TH IC50 (µM);
TPT-004;O=C1C2=C(N=C(CC3=CN(C=C(C)S4)C4=N3)N2CC5COC5)N(CC)C(N1)=O;0.033;0.022;0.404;1.36
LP778902;ClC1=CC=C(C(N2N=C(C=C2)C)=C1)[C@H](C(F)(F)F)OC3=NC(N)=NC(C4=CC=C(C[C@@H](C(O)=O)N)C=C4)=C3;0.592;0.586;2.69;8.11
LX1606;ClC1=CC=C([C@@H](OC2=NC(N)=NC(C(C=C3)=CC=C3C[C@H](N)C(OCC)=O)=C2)C(F)(F)F)C(N4N=C(C)C=C4)=C1;1.44;1.24;7.91;18
AG-01-128;O=C1C2=C(N=C(CC3=NC(C=CC=C4)=C4N3)N2CC5=CC=CC=C5)N(CC)C(N1)=O;0.43;0.019;ND;ND;(in J Med Chem 2022, 65 (16), 11126-11149)
KM-06-098;CCN1C2=C(N(CC3=CC=C(C=C3)C3=NN(C)C=C3)C(CC3=CN4C=C(C)SC4=N3)=N2)C(=O)NC1=O;0.084;0.021;ND;ND;(in J Med Chem 2023, 66 (21), 14866-14896)
